# Supplementary material for: miRNAs and Their Gene Targets—A Clue to Differentiate Pregnancies with Small for Gestational Age Newborns, Intrauterine Growth Restriction, and Preeclampsia
Source: Diagnostics (Basel). 2021 Apr 20;11(4):729. doi: 10.3390/diagnostics11040729 (PMC8073204; doi:10.3390/diagnostics11040729)
Supplement: Supplementary file 1 [file diagnostics-11-00729-s001.zip › Table S1.xlsx]

## Sheet: Sheet 1
miRNA	#14_pl_PE	#16_pl_PE	#22_pl_PE	#9_pl_PE	#18_pl_N	#20_pl_N	#21_pl_N	log2(Fold change), PE/N, placenta	p-value
hsa-miR-182-5p	1808.48	1487.64	1238.04	1719.11	677.796	644.334	707.631	1.20806	2.25436e-07
hsa-miR-16-2-3p	334.652	236.524	279.425	282.108	135.753	138.072	130.113	1.07246	1.83763e-05
hsa-miR-183-5p	4117	3010.31	2708.59	2684.22	1534.98	1661.79	1624.13	0.961876	8.1002e-05
hsa-miR-205-5p	14066.1	16714.4	19294.6	12499.2	8631	9352.71	8274.72	0.837765	0.000424377
hsa-miR-451a	18960.4	8106.34	12594.5	17264.1	6147.68	4891.68	8767.78	1.10792	0.00116857
hsa-miR-146b-5p	2369.8	2147.83	2100.79	2899.83	1485.53	1612.48	1205.26	0.730826	0.00213776
hsa-miR-618	35.0217	87.6017	84.6434	33.5689	126.057	169.302	130.113	-1.23679	0.00243388
hsa-miR-4497	5.83695	13.5384	12.2376	20.6578	27.1506	31.2305	54.7843	-1.50763	0.00307206
hsa-miR-1323	171204	156137	173287	167012	95545.1	129953	94814.6	0.644564	0.00350307
hsa-miR-31-5p	785.07	297.846	452.791	323.423	111.512	281.074	217.996	1.19491	0.00373264
hsa-miR-6511b-3p	36.9674	35.0407	43.8514	56.1633	80.4823	55.8861	148.374	-1.14473	0.00397385
hsa-miR-20a-5p	1220.9	923.003	1118.72	1067.1	758.279	583.517	723.61	0.651076	0.00458446
hsa-miR-32-5p	78.7988	73.2668	82.6038	61.3278	48.4833	34.5179	30.8162	0.94849	0.00491815
hsa-miR-25-3p	15180.9	7495.52	12166.2	18566.8	6740.15	6694.83	8217.65	0.887515	0.00534529
hsa-miR-509-3-5p	94.364	158.479	94.8414	96.1878	44.6046	72.3232	58.2084	0.940803	0.00605807
hsa-miR-501-5p	47.6684	83.6198	82.6038	37.4422	114.421	108.485	150.657	-0.993127	0.0067694
hsa-miR-7704	324.924	387.04	196.822	339.562	501.317	483.25	630.02	-0.785233	0.0071354
hsa-miR-652-3p	1242.3	1018.57	1206.42	796.615	1665.89	1737.4	1617.28	-0.651269	0.00731204
hsa-miR-512-3p	38768.1	40394.7	36473.2	36512.6	22761.9	31166.4	19365.1	0.63875	0.00792292
hsa-miR-324-5p	121.603	147.33	195.802	101.352	249.204	198.889	302.455	-0.827661	0.00807265
hsa-miR-6511a-3p	40.8587	33.4479	42.8316	26.4678	63.9979	62.4609	70.7631	-0.885562	0.00898062
hsa-miR-937-3p	59.3423	51.7646	61.188	26.4678	74.6643	73.9669	170.06	-1.10679	0.00911296
hsa-miR-29b-1-5p	26.2663	19.9095	16.3168	20.6578	4.84833	13.1497	5.7067	1.47153	0.00991002
hsa-miR-3614-5p	362.864	554.28	584.346	163.326	1310.02	489.825	926.768	-1.12866	0.0106086
hsa-miR-4728-3p	51.5597	36.6334	34.6732	33.5689	52.362	75.6106	89.0246	-0.887087	0.0119984
hsa-miR-144-3p	310.331	88.398	215.178	291.145	90.1789	78.898	158.646	1.04739	0.0153933
hsa-miR-144-5p	220.831	57.3393	114.218	173.009	63.0283	49.3113	89.0246	1.06897	0.0157687
hsa-miR-3940-3p	61.288	38.2262	42.8316	45.1889	35.8776	189.027	90.1659	-1.15249	0.0163903
hsa-miR-15b-3p	78.7988	36.6334	63.2276	80.0489	40.726	16.4371	36.5229	1.02454	0.0166718
hsa-miR-934	698.488	590.913	559.87	422.193	426.653	373.122	262.508	0.680494	0.0167765
hsa-miR-486-5p	342.434	73.2668	155.01	207.869	60.1193	62.4609	141.526	1.14152	0.01905
hsa-miR-584-5p	5204.61	6113	6199.37	2048.99	8499.12	7827.34	9748.19	-0.829469	0.0219513
hsa-let-7g-5p	21795.2	20601.5	23584.9	20999.9	16464.9	16379.6	15501.7	0.432261	0.0243467
hsa-miR-24-2-5p	1172.25	1198.55	1030	947.03	1722.13	1503.99	1366.18	-0.494372	0.0258364
hsa-miR-27a-5p	3402.94	2599.38	2026.34	2631.93	1838.49	2015.19	1525.97	0.571958	0.0261978
hsa-miR-106a-5p	71.0162	53.3574	76.485	76.1755	52.362	31.2305	38.8056	0.744839	0.0305542
hsa-miR-181a-2-3p	8371.16	2336.58	2089.57	7326.41	2198.23	2920.87	2483.56	0.989427	0.0309203
hsa-miR-6501-5p	70.0434	133.792	183.564	33.5689	284.112	147.934	214.572	-1.04036	0.0324494
hsa-miR-520f-5p	53.5054	69.285	73.4256	96.1878	75.6339	169.302	132.395	-0.769819	0.0325612
hsa-miR-523-3p	6408	6415.63	6100.45	7733.75	3868.97	6162.27	2409.37	0.684846	0.0329595
hsa-miR-204-5p	73.9347	58.932	25.495	293.082	248.234	401.065	188.321	-1.30055	0.0332032
hsa-miR-25-5p	119.657	105.918	118.297	83.2766	56.2406	82.1855	67.3391	0.646098	0.0337976
hsa-miR-520a-3p	31911.6	25915.8	18622.6	38887	15451.6	24900.5	12670	0.706232	0.0339214
hsa-miR-498	8376.02	6232.46	8731.53	7021.71	4522.52	6859.2	3565.55	0.607582	0.0342256
hsa-miR-4286	6.80978	13.5384	17.3366	10.9744	33.9383	19.7245	21.6855	-1.06576	0.0348593
hsa-miR-760	33.0761	81.2306	63.2276	31.6322	89.2093	72.3232	123.265	-0.866297	0.0359051
hsa-miR-6514-5p	31.1304	35.0407	52.0098	19.3667	58.18	49.3113	75.3285	-0.843199	0.0376231
hsa-miR-574-3p	3421.43	3518.4	3505.05	4901.06	5594.97	4558.01	6278.51	-0.513647	0.0378135
hsa-miR-4521	53.5054	14.3348	23.4554	38.7333	29.09	73.9669	103.862	-1.08195	0.0378853
hsa-let-7d-5p	2105.19	2003.69	2295.57	1647.46	1615.46	1459.61	1278.3	0.471753	0.0394489
hsa-miR-214-3p	1321.1	1793.44	2411.83	1976.05	2685	2495.15	3032.54	-0.545675	0.0394661
hsa-miR-27a-3p	44773.3	46909.9	32494.9	27678.2	59763.4	52960.3	52842.9	-0.539754	0.0398189
hsa-miR-324-3p	114.793	100.344	128.495	118.137	184.237	119.991	219.137	-0.602854	0.0404376
hsa-let-7f-5p	10145.6	9051.64	11623.7	12430.2	8528.21	8179.1	6780.7	0.465798	0.040623
hsa-miR-92a-3p	110266	77572.9	108913	83718.2	45993.2	57123.8	86796.7	0.587396	0.0424592
hsa-miR-7976	104.092	35.837	60.1682	89.7322	25.2113	50.955	42.2296	0.891646	0.0425119
hsa-miR-1301-3p	766.586	998.659	1282.91	362.802	1036.57	1367.57	2116.05	-0.821788	0.0433344
hsa-miR-133a-3p	166.353	266.787	153.99	436.395	555.619	405.996	354.957	-0.776074	0.0441968
hsa-miR-4326	71.9891	21.5022	32.6336	64.5555	29.09	26.2993	1.14134	1.34588	0.0445334
hsa-miR-17-5p	1153.77	790.008	1189.09	1048.38	818.398	619.678	778.394	0.499074	0.0467709
hsa-miR-96-5p	81.7173	63.7103	53.0296	93.6055	26.181	69.0358	31.9575	0.817062	0.0470825
hsa-miR-664b-5p	21.4022	9.55655	18.3564	16.1389	23.272	27.9431	41.0883	-0.920661	0.0476901
hsa-miR-522-3p	18544	15675.9	11786.9	16402.3	10254.2	13877.8	7492.9	0.565775	0.0480264
hsa-miR-877-5p	58.3695	101.936	98.9207	52.29	132.844	80.5417	175.766	-0.744593	0.0502503

## Sheet: Sheet 2
miRNA	#129_pl_IUGR	#135_pl_IUGR	#1_pl_IUGR	#6_pl_IUGR	#18_pl_N	#20_pl_N	#21_pl_N	log2(Fold change), IUGR/N, placenta	p-value
hsa-miR-155-5p	768.577	3329.15	575.115	4123.05	345.76	458.223	479.129	2.36203	3.7662e-05
hsa-miR-146b-5p	2257.26	4775.92	1801.02	9326.78	1401.34	1528.97	1124.36	1.7482	0.000439993
hsa-miR-146b-3p	331.588	1215.85	125.314	1003.71	143.609	180.796	185.263	1.97639	0.000661725
hsa-miR-4497	5.38542	15.7448	13.9238	11.4317	25.6119	29.6131	51.1071	-1.64111	0.00215835
hsa-miR-5701	16.1563	13.9954	21.1884	22.8635	28.356	85.7221	40.4598	-1.43336	0.0038403
hsa-miR-223-3p	326.203	391.87	379.576	896.249	257.948	180.796	240.629	1.13737	0.00507256
hsa-miR-125b-2-3p	216.186	171.443	287.557	189.767	384.178	356.915	350.297	-0.74543	0.0145337
hsa-miR-142-3p	70.0105	166.195	47.8253	74.6874	26.5266	45.1989	46.8482	1.16912	0.0148277
hsa-miR-421	71.5492	106.715	103.521	88.4055	53.9679	57.6676	41.5245	0.857791	0.0152516
hsa-miR-3940-3p	40.7753	59.4803	32.0854	35.0574	33.8443	179.237	84.1138	-1.24853	0.0154234
hsa-miR-204-5p	205.415	82.2228	137.422	54.8724	234.166	380.294	175.681	-1.1266	0.0157176
hsa-miR-146a-5p	1334.05	3922.2	1130.86	4991.86	1737.03	891.509	1091.35	1.19735	0.0175389
hsa-miR-142-5p	243.113	225.675	148.319	322.375	151.842	96.6321	147.998	0.824311	0.0235494
hsa-let-7g-5p	27017.9	20629.2	17553.7	31136.3	15531.8	15531.3	14461.2	0.666443	0.0259428
hsa-miR-576-3p	53.0849	41.9861	57.5115	44.9649	26.5266	32.7302	22.3594	0.882336	0.0276049
hsa-miR-34c-5p	456.222	549.318	550.294	656.182	390.581	398.997	290.672	0.619785	0.0330792
hsa-miR-16-2-3p	239.267	120.71	211.279	277.41	128.059	130.921	121.379	0.750257	0.0338571
hsa-miR-191-3p	20.7723	47.2344	24.8207	25.912	10.9765	7.79291	20.2299	1.13661	0.0359738
hsa-miR-187-3p	121.557	17.4942	71.4353	83.0707	53.9679	18.703	22.3594	1.20947	0.0365525
hsa-miR-143-5p	664.715	526.576	564.823	794.888	1060.15	949.177	877.339	-0.592261	0.0371856
hsa-miR-27a-5p	3451.29	2300.49	2345.86	2211.66	1734.29	1910.82	1423.55	0.609644	0.0396682
hsa-miR-4286	4.61608	17.4942	11.5023	10.6696	32.0148	18.703	20.2299	-1.16222	0.0422894
hsa-miR-99a-3p	6.15477	3.49884	7.86999	2.28635	19.2089	12.4687	9.58258	-1.43381	0.0442881
hsa-miR-1247-3p	124.634	146.951	225.808	324.662	296.366	498.747	292.801	-0.813399	0.0443508
hsa-miR-7704	212.34	400.617	414.083	177.573	472.905	458.223	587.732	-0.752397	0.0460796
hsa-miR-342-3p	991.687	2088.81	1031.57	1707.9	987.887	718.507	975.294	0.701123	0.0483501
hsa-miR-29b-1-5p	15.3869	15.7448	20.5831	14.4802	4.57355	12.4687	5.32366	1.22592	0.0499366
hsa-miR-675-5p	448.529	675.277	515.182	650.848	894.586	679.542	1012.56	-0.593289	0.0501195
hsa-miR-1247-5p	743.958	881.708	956.507	640.178	922.027	946.06	2130.53	-0.726976	0.0506066

## Sheet: Sheet 3
miRNA	#10_pb_PE	#12_pb_PE	#13_pb_PE	#15_pb_PE	#8_pb_PE	#17_pb_N	#19_pb_N	log2(Fold change), PE/N, placental bed	pvalue
hsa-miR-31-5p	17.019	7.45085	19.0046	18.0113	6.77043	36.7764	59.2968	-1.80549	0.00194001
hsa-miR-200b-3p	752.705	317.406	865.163	583.29	195.59	1179.14	2122.38	-1.60405	0.00868814
hsa-miR-210-3p	206.549	140.076	133.937	188.426	127.886	251.305	382.632	-0.990356	0.00906283
hsa-miR-200a-3p	314.078	192.232	616.293	249.388	60.1816	655.079	1248.59	-1.73188	0.0185836
hsa-miR-30a-5p	5830.56	8121.43	9670.64	8946.09	9112.25	11779.9	16896.2	-0.782371	0.0227835
hsa-miR-335-5p	16.2454	11.9214	11.7648	13.8549	8.27497	26.0499	26.8514	-1.09539	0.0326239
hsa-miR-450a-5p	207.323	186.271	195.476	188.426	186.563	140.976	113	0.599574	0.0355095
hsa-miR-877-3p	9.28311	13.4115	19.0046	12.4694	15.7977	6.89557	3.35642	1.40619	0.0396064

## Sheet: Sheet 4
miRNA	#2_pb_IUGR	#3_pb_IUGR	#5_pb_IUGR	#7_pb_IUGR	#17_pb_N	#19_pb_N	log2(Fold change), IUGR/N, placental bed	p-value
hsa-miR-145-3p	4513.04	5002.96	5502.92	4049.99	2268.2	2484.34	1.00451	6.75697e-05
hsa-let-7f-5p	90518	70176.8	74564.3	63549.3	38077.6	36486.5	1.00267	0.000117132
hsa-miR-1-3p	8035.97	7549.97	10160	6748.08	3016.45	4150.87	1.18084	0.000121079
hsa-miR-370-3p	2590.36	2537.16	2684.09	2470.57	4178.76	4414.75	-0.741099	0.00018411
hsa-miR-199a-3p	40913.5	45826.4	43175.5	44435.2	26129	26766.7	0.720768	0.000269784
hsa-miR-199b-3p	40898.3	45806.8	43161.7	44414.3	26117.7	26760.7	0.720662	0.000270186
hsa-miR-199b-5p	1695.03	1317.8	1946.43	1560.46	607.631	877.245	1.13556	0.000270553
hsa-miR-185-3p	196.329	237.475	177.038	175.386	389.752	366.113	-0.945569	0.000602118
hsa-miR-874-3p	454.435	414.658	547.833	460.743	767.351	1027.02	-0.933426	0.000832374
hsa-miR-98-5p	1245.68	1402.7	1371.06	1010.6	608.499	726.283	0.914375	0.000862706
hsa-miR-3614-5p	13.54	17.2261	15.7367	13.2724	40.7981	41.6038	-1.47078	0.00102262
hsa-miR-218-5p	929.18	246.088	733.722	753.684	182.289	227.038	1.70286	0.0015016
hsa-miR-143-3p	847164	760162	967585	737174	411991	518356	0.831901	0.00155576
hsa-miR-128-3p	1775.43	1284.58	1513.67	1395.5	914.918	796.415	0.802311	0.00241389
hsa-miR-140-3p	11966.8	14940	13865	15251	23627.3	22077.3	-0.706362	0.0025285
hsa-miR-6842-3p	23.6949	23.3783	20.6544	28.4409	85.0683	41.6038	-1.40572	0.00282369
hsa-miR-520g-5p	1.6925	0	2.95063	0.948031	16.4928	8.32075	-3.11053	0.00395163
hsa-miR-204-5p	910.562	620.141	607.829	963.199	452.251	253.189	1.13503	0.00411282
hsa-let-7d-5p	12055.6	10671.6	11633.3	9037.58	6795.05	6763.58	0.678432	0.00544554
hsa-miR-6501-5p	12.6937	13.5348	7.86833	7.58425	26.0413	33.283	-1.51046	0.00599415
hsa-miR-340-3p	77.8548	51.6784	59.0125	50.2456	28.6455	26.1509	1.12469	0.00615027
hsa-miR-99a-5p	103451	86445.7	112050	124021	70522.5	56291.1	0.748032	0.00708631
hsa-miR-30c-5p	4986.09	5225.67	5991.74	4683.27	3480.86	3309.28	0.621007	0.00752154
hsa-miR-10b-5p	92896.8	69402.9	97858.5	87359.1	55580	53186.3	0.675858	0.00905646
hsa-let-7g-5p	123432	112150	105532	91817.7	75267.2	60040.2	0.677889	0.00964391
hsa-miR-93-5p	1330.3	1236.59	1224.51	1153.75	1854.14	1755.68	-0.545952	0.00967299
hsa-miR-519d-3p	99.8572	40.6045	109.173	213.307	467.008	238.925	-1.6075	0.0113046
hsa-miR-6715b-3p	4.23124	0	0.983542	1.89606	13.0207	10.6981	-2.66202	0.0118266
hsa-miR-518c-3p	12.6937	12.3044	21.6379	34.1291	77.2559	36.8491	-1.50037	0.01383
hsa-miR-28-3p	29080.5	30346.3	28756.8	25227.1	17759.3	20763.8	0.55778	0.0140205
hsa-miR-320e	20.3099	34.4523	39.3417	33.1811	10.4165	15.4528	1.31114	0.0146528
hsa-miR-200c-3p	3546.62	7410.93	4108.25	3531.41	10535.5	8253	-1.01491	0.0155036
hsa-miR-518f-5p	34.6961	11.0739	30.4898	108.076	307.288	74.8868	-2.05026	0.0175073
hsa-miR-28-5p	1351.46	1444.53	1550.06	1180.3	765.615	1006.81	0.641247	0.0179577
hsa-miR-30d-5p	46492	47972.3	46384.8	48027.2	83710.7	58809.9	-0.593742	0.0202534
hsa-miR-518a-3p	42.3124	31.9914	45.2429	274.929	544.264	259.132	-2.02548	0.0212456
hsa-miR-518b	215.793	168.57	323.585	912.954	1571.16	890.321	-1.60254	0.0217902
hsa-miR-518d-5p	38.0811	12.3044	31.4733	113.764	302.079	74.8868	-1.94488	0.0227323
hsa-miR-520c-5p	38.0811	12.3044	31.4733	113.764	302.079	74.8868	-1.94488	0.0227323
hsa-miR-526a	38.0811	12.3044	31.4733	113.764	302.079	74.8868	-1.94488	0.0227323
hsa-miR-518c-5p	44.8511	14.7653	44.2594	117.556	300.343	85.5849	-1.80009	0.0231247
hsa-miR-873-5p	146.401	105.818	184.906	162.113	78.992	93.9057	0.798144	0.0256979
hsa-miR-4709-5p	14.3862	13.5348	18.6873	21.8047	31.2496	40.4151	-1.05645	0.0264346
hsa-miR-585-3p	148.94	109.509	40.3252	70.1543	46.0063	27.3396	1.3243	0.0266086
hsa-miR-331-3p	396.89	429.423	330.47	367.836	485.237	721.528	-0.661822	0.0279511
hsa-miR-378g	95.626	61.5219	90.4858	95.7511	57.2909	35.6604	0.878374	0.0285218
hsa-miR-431-3p	78.701	72.5959	70.815	71.1023	103.297	128.377	-0.655414	0.0302876
hsa-miR-517-5p	6.76998	0	6.88479	18.0126	54.6868	17.8302	-2.18408	0.0306345
hsa-miR-518e-5p	275.877	98.4351	353.091	965.095	2381.91	601.472	-1.81764	0.030797
hsa-miR-519b-5p	275.877	98.4351	353.091	965.095	2381.91	601.472	-1.81764	0.030797
hsa-miR-519c-5p	275.877	98.4351	353.091	965.095	2381.91	601.472	-1.81764	0.030797
hsa-miR-522-5p	275.877	98.4351	353.091	965.095	2381.91	601.472	-1.81764	0.030797
hsa-miR-523-5p	275.877	98.4351	353.091	965.095	2381.91	601.472	-1.81764	0.030797
hsa-miR-152-3p	10370.8	9048.64	11025.5	10825.6	7913.96	6538.92	0.513701	0.030897
hsa-let-7c-5p	89238.5	70248.2	90189.8	91519.1	63385.4	53613	0.544108	0.0315119
hsa-miR-518e-3p	54.1598	52.9088	101.305	270.189	448.779	247.245	-1.54005	0.0315424
hsa-miR-519a-5p	301.264	103.357	348.174	1091.18	2610.21	675.17	-1.83309	0.0323133
hsa-miR-1307-5p	82.9323	63.9828	82.6175	79.6346	49.4785	43.9811	0.725783	0.0323236
hsa-miR-133b	69.3923	116.892	124.91	119.452	41.6661	72.5094	0.922283	0.0330344
hsa-miR-526b-5p	257.259	118.122	292.112	787.814	1795.12	479.038	-1.64388	0.033484
hsa-miR-425-5p	262.337	255.931	223.264	330.863	439.23	382.755	-0.616665	0.0340403
hsa-miR-520f-3p	0	1.23044	1.96708	8.53228	22.5691	10.6981	-2.50343	0.0344501
hsa-let-7a-5p	263379	247723	245746	217098	187571	162592	0.475811	0.0347581
hsa-miR-491-5p	28.7724	27.0696	22.6215	36.9732	41.6661	70.1321	-0.942988	0.0351901
hsa-miR-660-5p	103.242	97.2046	128.844	85.3228	59.027	67.7547	0.71308	0.0371068
hsa-miR-105-5p	2.53874	1.23044	0.983542	1.89606	6.94435	8.32075	-2.16413	0.0374885
hsa-miR-1246	9.30872	14.7653	10.819	9.48031	3.47218	3.56604	1.64574	0.0391153
hsa-miR-421	188.713	148.883	184.906	134.62	91.1446	116.491	0.667335	0.0396758
hsa-miR-378d	286.032	221.479	399.318	282.513	197.914	164.038	0.715658	0.0406139
hsa-miR-181b-5p	1457.24	1367.02	1268.77	1975.7	2864.55	1973.21	-0.673095	0.0419341
hsa-miR-654-3p	443.434	562.31	555.701	426.614	306.42	363.736	0.569197	0.0421835
hsa-miR-675-5p	43.1586	54.1393	26.5556	119.452	319.44	52.3019	-1.61345	0.0422554
hsa-miR-181a-5p	8581.8	8734.88	9283.65	21666.3	36588.9	15827.3	-1.11899	0.0426576
hsa-let-7e-5p	35952.8	21824.3	28261.1	24355.9	19423.4	16040	0.63826	0.0436934
hsa-miR-3934-5p	17.7712	8.61307	12.786	15.1685	35.5898	22.5849	-1.09215	0.0445135
hsa-miR-15b-5p	560.216	692.737	609.796	484.444	815.093	874.868	-0.526594	0.0495678
hsa-miR-146b-3p	752.314	974.507	463.248	720.503	1137.14	1262.38	-0.721772	0.0503961
hsa-miR-132-5p	207.331	187.027	183.922	186.762	142.359	126	0.509742	0.0506071
