# Supplementary material for: miRNAs and Their Gene Targets—A Clue to Differentiate Pregnancies with Small for Gestational Age Newborns, Intrauterine Growth Restriction, and Preeclampsia
Source: Diagnostics (Basel). 2021 Apr 20;11(4):729. doi: 10.3390/diagnostics11040729 (PMC8073204; doi:10.3390/diagnostics11040729)
Supplement: Supplementary file 1 [file diagnostics-11-00729-s001.zip › Table S2.xlsx]

## Sheet: Sheet1
Majority protein IDs	Protein names	Gene names	log2(Fold change), PE/N, placenta	p-value
P02452	Collagen alpha-1(I) chain	COL1A1	-3.80878	5.03433e-08
P07602	Prosaposin;Saposin-A;Saposin-B-Val;Saposin-B;Saposin-C;Saposin-D	PSAP	3.43579	1.52234e-06
O60829	P antigen family member 4	PAGE4	2.13231	2.26849e-06
P09651;Q32P51	Heterogeneous nuclear ribonucleoprotein A1;Heterogeneous nuclear ribonucleoprotein A1, N-terminally processed;Heterogeneous nuclear ribonucleoprotein A1-like 2	HNRNPA1;HNRNPA1L2	2.63838	2.41438e-06
P51884	Lumican	LUM	-1.9516	2.6704e-05
P01859	Ig gamma-2 chain C region	IGHG2	2.34066	3.80398e-05
P04406	Glyceraldehyde-3-phosphate dehydrogenase	GAPDH	1.91472	4.02631e-05
P50454	Serpin H1	SERPINH1	1.95292	0.000143427
P01834	Ig kappa chain C region	IGKC	1.41945	0.000168611
P11166	Solute carrier family 2, facilitated glucose transporter member 1	SLC2A1	3.54518	0.00019608
P05386	60S acidic ribosomal protein P1	RPLP1	3.09072	0.000204262
P02008	Hemoglobin subunit zeta	HBZ	3.5019	0.000224094
P17096	High mobility group protein HMG-I/HMG-Y	HMGA1	1.30304	0.000249627
P05387	60S acidic ribosomal protein P2	RPLP2	4.06692	0.000413369
P80723	Brain acid soluble protein 1	BASP1	2.54301	0.000510826
P08123	Collagen alpha-2(I) chain	COL1A2	-2.77642	0.000547424
P16401	Histone H1.5	HIST1H1B	1.41101	0.00062239
P61981	14-3-3 protein gamma;14-3-3 protein gamma, N-terminally processed	YWHAG	2.13419	0.000949899
P08572	Collagen alpha-2(IV) chain;Canstatin	COL4A2	1.76303	0.00111054
P15311	Ezrin	EZR	2.14255	0.00119768
P20774	Mimecan	OGN	-3.40574	0.00157088
P12111	Collagen alpha-3(VI) chain	COL6A3	-2.75548	0.00166724
P02786	Transferrin receptor protein 1;Transferrin receptor protein 1, serum form	TFRC	-2.93477	0.00182005
P09525	Annexin A4	ANXA4	2.4056	0.00187304
P68032;P68133	Actin, alpha cardiac muscle 1;Actin, alpha skeletal muscle	ACTC1;ACTA1	-1.38687	0.00187618
Q15293	Reticulocalbin-1	RCN1	1.97829	0.0034652
P21333	Filamin-A	FLNA	-6.2507	0.00366635
P19338	Nucleolin	NCL	1.88646	0.00393582
Q9P2E9	Ribosome-binding protein 1	RRBP1	3.06323	0.00409573
P12109	Collagen alpha-1(VI) chain	COL6A1	-1.66896	0.00454837
P30041	Peroxiredoxin-6	PRDX6	0.940342	0.00619788
Q01995	Transgelin	TAGLN	-2.70844	0.0067169
P35754	Glutaredoxin-1	GLRX	2.8758	0.00680548
P29966	Myristoylated alanine-rich C-kinase substrate	MARCKS	1.70122	0.0101842
P0DML3;P0DML2	Chorionic somatomammotropin hormone 2;Chorionic somatomammotropin hormone 1	CSH2;CSH1	-2.74578	0.0168163
P12110	Collagen alpha-2(VI) chain	COL6A2	-2.60603	0.0253478
P10109	Adrenodoxin, mitochondrial	FDX1	1.52489	0.0285658
P02647	Apolipoprotein A-I;Proapolipoprotein A-I;Truncated apolipoprotein A-I	APOA1	1.56877	0.0341893

## Sheet: Sheet2
Majority protein IDs	Protein names	Gene names	log2(Fold change), IUGR/N, placenta	p-value
Q14112	Nidogen-2	NID2	-2.3479	1.31081e-08
O60829	P antigen family member 4	PAGE4	2.48873	6.87547e-07
P04075	Fructose-bisphosphate aldolase A	ALDOA	4.73525	1.1415e-06
P06396	Gelsolin	GSN	5.11003	1.30073e-05
P06576	ATP synthase subunit beta, mitochondrial	ATP5B	1.94006	2.92844e-05
P30041	Peroxiredoxin-6	PRDX6	1.53597	3.23697e-05
P02786	Transferrin receptor protein 1;Transferrin receptor protein 1, serum form	TFRC	-2.46592	6.39813e-05
O00299	Chloride intracellular channel protein 1	CLIC1	2.23303	9.42071e-05
P01834	Ig kappa chain C region	IGKC	0.919455	0.000139149
P09651;Q32P51	Heterogeneous nuclear ribonucleoprotein A1;Heterogeneous nuclear ribonucleoprotein A1, N-terminally processed;Heterogeneous nuclear ribonucleoprotein A1-like 2	HNRNPA1;HNRNPA1L2	2.9684	0.000226572
P62805	Histone H4	HIST1H4A	-1.84101	0.000287171
P01859	Ig gamma-2 chain C region	IGHG2	1.91507	0.000325016
Q99880;Q99879;Q99877;Q93079;Q5QNW6;Q16778;P62807;P58876;P57053;P33778;P23527;P06899;O60814;Q8N257;Q96A08	Histone H2B type 1-L;Histone H2B type 1-M;Histone H2B type 1-N;Histone H2B type 1-H;Histone H2B type 2-F;Histone H2B type 2-E;Histone H2B type 1-C/E/F/G/I;Histone H2B type 1-D;Histone H2B type F-S;Histone H2B type 1-B;Histone H2B type 1-O;Histone H2B type 1-J;Histone H2B type 1-K;Histone H2B type 3-B;Histone H2B type 1-A	HIST1H2BL;HIST1H2BM;HIST1H2BN;HIST1H2BH;HIST2H2BF;HIST2H2BE;HIST1H2BC;HIST1H2BD;H2BFS;HIST1H2BB;HIST1H2BO;HIST1H2BJ;HIST1H2BK;HIST3H2BB;HIST1H2BA	-2.24035	0.000420952
P07900	Heat shock protein HSP 90-alpha	HSP90AA1	2.22259	0.000436596
Q15084	Protein disulfide-isomerase A6	PDIA6	1.05536	0.000444404
P31946	14-3-3 protein beta/alpha;14-3-3 protein beta/alpha, N-terminally processed	YWHAB	2.24055	0.000446013
P02787	Serotransferrin	TF	-2.46929	0.000471021
P27348	14-3-3 protein theta	YWHAQ	3.31347	0.000548166
P00338	L-lactate dehydrogenase A chain	LDHA	9.1479	0.000660497
P67936	Tropomyosin alpha-4 chain	TPM4	-1.38903	0.00107963
P23381	Tryptophan--tRNA ligase, cytoplasmic;T1-TrpRS;T2-TrpRS	WARS	6.53145	0.00121212
P0DML3;P0DML2	Chorionic somatomammotropin hormone 2;Chorionic somatomammotropin hormone 1	CSH2;CSH1	-3.18496	0.00131206
P51884	Lumican	LUM	-3.15476	0.00141488
Q01995	Transgelin	TAGLN	-5.2912	0.00154189
P35754	Glutaredoxin-1	GLRX	1.54026	0.00156014
P11142	Heat shock cognate 71 kDa protein	HSPA8	1.89498	0.00176358
P08123	Collagen alpha-2(I) chain	COL1A2	-2.64566	0.00241771
P12110	Collagen alpha-2(VI) chain	COL6A2	-0.702438	0.00252572
P11047	Laminin subunit gamma-1	LAMC1	-3.32407	0.00265775
P00915	Carbonic anhydrase 1	CA1	6.14342	0.0027633
P02452	Collagen alpha-1(I) chain	COL1A1	-2.80448	0.00890679
P04406	Glyceraldehyde-3-phosphate dehydrogenase	GAPDH	0.904995	0.0150732
P10109	Adrenodoxin, mitochondrial	FDX1	-1.2233	0.0152522
P14618	Pyruvate kinase PKM	PKM	8.80704	0.0177707
P19338	Nucleolin	NCL	1.27349	0.0187313
P09525	Annexin A4	ANXA4	1.32991	0.0335396
P20774	Mimecan	OGN	-2.12729	0.0367481
P11166	Solute carrier family 2, facilitated glucose transporter member 1	SLC2A1	3.73255	0.0469315
P02647	Apolipoprotein A-I;Proapolipoprotein A-I;Truncated apolipoprotein A-I	APOA1	-1.98406	0.0497841

## Sheet: Sheet3
Majority protein IDs	Protein names	Gene names	log2(Fold change), PE/N, placental bed	p-value
P02763	Alpha-1-acid glycoprotein 1	ORM1	3.06096	3.25595e-05
P04206;P01623;P01622;P01620;P18136;P18135	Ig kappa chain V-III region GOL;Ig kappa chain V-III region WOL;Ig kappa chain V-III region Ti;Ig kappa chain V-III region SIE;Ig kappa chain V-III region HIC;Ig kappa chain V-III region HAH	IGKV3-20	-3.0812	4.23167e-05
P60660	Myosin light polypeptide 6	MYL6	1.28968	6.6468e-05
P23142	Fibulin-1	FBLN1	-2.69763	0.00033393
P13639	Elongation factor 2	EEF2	-1.26326	0.00044017
P39060	Collagen alpha-1(XVIII) chain;Endostatin	COL18A1	-3.0487	0.000732581
P02647	Apolipoprotein A-I;Proapolipoprotein A-I;Truncated apolipoprotein A-I	APOA1	2.67071	0.000935131
P24821	Tenascin	TNC	-10.1163	0.00115257
P55072	Transitional endoplasmic reticulum ATPase	VCP	-1.03415	0.00116251
P11047	Laminin subunit gamma-1	LAMC1	-1.4367	0.0012607
P24844	Myosin regulatory light polypeptide 9	MYL9	1.67609	0.00240841
P35749	Myosin-11	MYH11	0.968068	0.00246998
P07355;A6NMY6	Annexin A2;Putative annexin A2-like protein	ANXA2;ANXA2P2	-1.26519	0.00346327
P51888	Prolargin	PRELP	-1.637	0.00361107
Q9BX66	Sorbin and SH3 domain-containing protein 1	SORBS1	1.09414	0.00591141
P08758	Annexin A5	ANXA5	-1.09323	0.00602583
P00441	Superoxide dismutase [Cu-Zn]	SOD1	1.0259	0.00747917
P21980	Protein-glutamine gamma-glutamyltransferase 2	TGM2	-1.76822	0.00930786
P01009	Alpha-1-antitrypsin;Short peptide from AAT	SERPINA1	2.07112	0.00970027
P50395	Rab GDP dissociation inhibitor beta	GDI2	-0.929329	0.0112558
P68371	Tubulin beta-4B chain	TUBB4B	-0.288676	0.0118803
P08123	Collagen alpha-2(I) chain	COL1A2	-1.9305	0.012481
P14618	Pyruvate kinase PKM	PKM	-2.7099	0.0137297
P04632	Calpain small subunit 1	CAPNS1	-1.05218	0.0165914
P00915	Carbonic anhydrase 1	CA1	3.15245	0.0173134
P63104	14-3-3 protein zeta/delta	YWHAZ	-0.756955	0.0194484
Q01995	Transgelin	TAGLN	1.48888	0.0212407
P62987;P62979;P0CG47;P0CG48	Ubiquitin-60S ribosomal protein L40;Ubiquitin;60S ribosomal protein L40;Ubiquitin-40S ribosomal protein S27a;Ubiquitin;40S ribosomal protein S27a;Polyubiquitin-B;Ubiquitin;Polyubiquitin-C;Ubiquitin	UBA52;RPS27A;UBB;UBC	1.2242	0.0342266
P19105;O14950	Myosin regulatory light chain 12A;Myosin regulatory light chain 12B	MYL12A;MYL12B	0.995438	0.0438118

## Sheet: Sheet4
Majority protein IDs	Protein names	Gene names	log2(Fold change), IUGR/N, placental bed	p-value
O15061	Synemin	SYNM	2.94607	1.84165e-07
P09493	Tropomyosin alpha-1 chain	TPM1	2.65932	9.89334e-07
P69891	Hemoglobin subunit gamma-1	HBG1	-5.44411	1.66406e-06
P07355;A6NMY6	Annexin A2;Putative annexin A2-like protein	ANXA2;ANXA2P2	-2.15534	2.36495e-06
P68371	Tubulin beta-4B chain	TUBB4B	-0.579837	2.51321e-06
P37802	Transgelin-2	TAGLN2	-2.08891	2.54273e-06
P55072	Transitional endoplasmic reticulum ATPase	VCP	-1.88274	4.09704e-06
P35749	Myosin-11	MYH11	1.91634	2.48792e-05
Q6NZI2	Polymerase I and transcript release factor	PTRF	-0.928295	3.12667e-05
P08758	Annexin A5	ANXA5	-1.69982	9.7216e-05
P27797	Calreticulin	CALR	-5.55193	0.000133147
P60660	Myosin light polypeptide 6	MYL6	1.54475	0.000172938
P01861	Ig gamma-4 chain C region	IGHG4	-3.44006	0.000177337
P24844	Myosin regulatory light polypeptide 9	MYL9	2.91671	0.000203083
P02671	Fibrinogen alpha chain;Fibrinopeptide A;Fibrinogen alpha chain	FGA	-7.68688	0.000224374
P02679	Fibrinogen gamma chain	FGG	-5.52266	0.000261705
Q01995	Transgelin	TAGLN	2.88619	0.000397479
Q9BX66	Sorbin and SH3 domain-containing protein 1	SORBS1	1.37352	0.000399377
P19801	Amiloride-sensitive amine oxidase [copper-containing]	AOC1	-2.01006	0.000543931
P12277	Creatine kinase B-type	CKB	2.48085	0.00064964
P02675	Fibrinogen beta chain;Fibrinopeptide B;Fibrinogen beta chain	FGB	-6.52859	0.000995406
P04792	Heat shock protein beta-1	HSPB1	-1.37585	0.00108998
P06733	Alpha-enolase	ENO1	-0.667271	0.00119547
P08670	Vimentin	VIM	-1.69589	0.0012056
P13639	Elongation factor 2	EEF2	-1.66842	0.00139018
P63104	14-3-3 protein zeta/delta	YWHAZ	-1.03267	0.00193647
P02647	Apolipoprotein A-I;Proapolipoprotein A-I;Truncated apolipoprotein A-I	APOA1	2.4499	0.00205755
P02763	Alpha-1-acid glycoprotein 1	ORM1	2.63746	0.0020989
P17661	Desmin	DES	1.93083	0.00210015
P68104;Q5VTE0	Elongation factor 1-alpha 1;Putative elongation factor 1-alpha-like 3	EEF1A1;EEF1A1P5	-0.984806	0.00331738
P24821	Tenascin	TNC	-14.2597	0.0038254
P04083	Annexin A1	ANXA1	-2.75686	0.00386562
P02749	Beta-2-glycoprotein 1	APOH	-1.7943	0.00423706
P21980	Protein-glutamine gamma-glutamyltransferase 2	TGM2	-4.859	0.00424074
P19105;O14950	Myosin regulatory light chain 12A;Myosin regulatory light chain 12B	MYL12A;MYL12B	1.62347	0.00431866
P21291	Cysteine and glycine-rich protein 1	CSRP1	2.10018	0.00438092
P06576	ATP synthase subunit beta, mitochondrial	ATP5B	-2.01487	0.00492053
P50395	Rab GDP dissociation inhibitor beta	GDI2	-0.966075	0.00498634
P02751	Fibronectin;Anastellin;Ugl-Y1;Ugl-Y2;Ugl-Y3	FN1	-6.99922	0.00504155
P30101	Protein disulfide-isomerase A3	PDIA3	-4.83866	0.00522505
P14618	Pyruvate kinase PKM	PKM	-1.74168	0.00529657
P60981	Destrin	DSTN	0.878003	0.00531819
P04632	Calpain small subunit 1	CAPNS1	-1.39463	0.00576312
P08133	Annexin A6	ANXA6	-1.40476	0.00698913
P62937	Peptidyl-prolyl cis-trans isomerase A;Peptidyl-prolyl cis-trans isomerase A, N-terminally processed	PPIA	-1.54986	0.0073694
P39060	Collagen alpha-1(XVIII) chain;Endostatin	COL18A1	-3.97382	0.0129196
P05413	Fatty acid-binding protein, heart	FABP3	2.6217	0.0148286
P00488	Coagulation factor XIII A chain	F13A1	-2.12856	0.0204178
P14625	Endoplasmin	HSP90B1	-6.21525	0.0209057
P51888	Prolargin	PRELP	0.874826	0.0211146
P04206;P01623;P01622;P01620;P18136;P18135	Ig kappa chain V-III region GOL;Ig kappa chain V-III region WOL;Ig kappa chain V-III region Ti;Ig kappa chain V-III region SIE;Ig kappa chain V-III region HIC;Ig kappa chain V-III region HAH	IGKV3-20	-2.24847	0.0496562
P35555	Fibrillin-1	FBN1	-6.9856	0.0689013
P21333	Filamin-A	FLNA	0.925585	0.13881
